# Supplementary material for: simGWAS: a fast method for simulation of large scale case–control GWAS summary statistics
Source: Bioinformatics. 2018 Oct 29;35(11):1901–6. doi: 10.1093/bioinformatics/bty898 (PMC6546134; doi:10.1093/bioinformatics/bty898)
Supplement: bty898_Supplementary_Table [file bty898_supplementary_table.xls]

## Sheet: Sheet1
class	lab	n	stat	simGWAS.mean	HapGen.mean	Forward.mean	simGWAS.sd	HapGen.sd	Forward.sd	simGWAS.HapGen.testmean	simGWAS.Forward.testmean	Forward.HapGen.testmean	simGWAS.HapGen.testKS	simGWAS.Forward.testKS	Forward.HapGen.testKS
unlinked	1-0	1000	Z	-0.0547892	-0.0129479		1.01704	1.03536		0.36205			0.148338
unlinked	1-0	1000	beta	-0.00726444	-0.00237085		0.13651	0.139421		0.427824			0.21933
unlinked	1-0	5000	Z	0.184487	0.158266		1.05465	1.04465		0.576499			0.28772
unlinked	1-0	5000	beta	0.00822668	0.00695467		0.0469729	0.0466865		0.543674			0.263381
causal	1-1	1000	Z	1.52071	1.54118	1.47825	1.00854	0.853613	0.988228	0.624191	0.341783	0.12768	0.0148932	0.572655	0.00122741
causal	1-1	1000	beta	0.0962242	0.0975397	0.0937557	0.0637873	0.0540441	0.0627878	0.61883	0.383241	0.148783	0.0129346	0.536054	0.00086667
causal	1-1	5000	Z	3.36673	3.4567	3.34865	0.984547	0.839562	0.972921	0.0280062	0.679559	0.00790309	0.00172444	0.341001	0.00282894
causal	1-1	5000	beta	0.0952388	0.0978057	0.0948599	0.0278292	0.0237108	0.0276395	0.0265221	0.75998	0.0106009	0.00145631	0.465767	0.00332311
unlinked	2-0	1000	Z	-0.0725691	-0.0163753		1.02032	0.973896		0.207875			0.21933
unlinked	2-0	1000	beta	-0.00463154	-0.00101026		0.064913	0.0620379		0.202333			0.263381
unlinked	2-0	5000	Z	-0.0837633	-0.0739847		0.991244	0.9769		0.824188			0.28772
unlinked	2-0	5000	beta	-0.00241625	-0.00213881		0.0285213	0.0281179		0.826626			0.313578
causal	2-1	1000	Z	1.89721	1.95334	1.78845	0.980482	0.760233	0.941457	0.152709	0.0114802	1.72433872789978e-05	7.42663338888505e-05	0.0691903	1.41174697487756e-08
causal	2-1	1000	beta	0.38944	0.403398	0.411265	0.202597	0.16293	0.226204	0.0897237	0.0231481	0.37229	0.000198871	0.0377844	5.69539377515138e-06
causal	2-1	5000	Z	4.39938	4.33067	4.05251	0.966759	0.703119	0.96332	0.0692782	1.55503254737577e-15	2.46941762557988e-13	4.53877766271038e-06	4.56308102414482e-10	3.47499806707674e-14
causal	2-1	5000	beta	0.403606	0.401414	0.409617	0.0889887	0.0640409	0.100898	0.52722	0.157866	0.0300968	1.71956722454514e-05	0.0691903	1.85489469339828e-08
unlinked	3-0	1000	Z	-0.167233	-0.139287		1.02195	0.994965		0.535592			0.21933
unlinked	3-0	1000	beta	-0.031584	-0.025789		0.190471	0.186953		0.492393			0.28772
unlinked	3-0	5000	Z	0.625444	0.642711		0.99955	1.06722		0.708876			0.647557
unlinked	3-0	5000	beta	0.0211906	0.0218203		0.0338524	0.0361996		0.687917			0.536054
causal	3-1	1000	Z	3.87173	3.83242	3.69081	1.02792	0.806618	0.965809	0.341523	5.17613876784833e-05	0.000381436	0.000198871	0.00332311	3.60981938241078e-06
causal	3-1	1000	beta	0.267838	0.265546	0.265575	0.071209	0.0566343	0.0705879	0.425782	0.475439	0.991988	0.000350604	0.935581	0.00122741
causal	3-1	5000	Z	8.66332	8.66428	8.37249	1.02414	0.75118	1.00807	0.980934	1.9300411887418e-10	3.18893865959551e-13	0.00145631	6.14975981250154e-09	6.66133814775094e-16
causal	3-1	5000	beta	0.268219	0.267872	0.269092	0.0317215	0.0232068	0.0329309	0.780014	0.546213	0.338422	0.000726078	0.685231	4.53877766271038e-06
causal	3-2	1000	Z	2.93891	2.96785	2.96309	0.988777	0.83423	1.00192	0.479403	0.58713	0.908012	0.199518	0.859294	0.0776215
causal	3-2	1000	beta	0.189668	0.191638	0.194371	0.0637946	0.0541989	0.0663881	0.456732	0.106407	0.313464	0.199518	0.148338	0.0112111
causal	3-2	5000	Z	6.66726	6.701	6.55675	0.99099	0.753534	0.990824	0.391503	0.0127183	0.000254633	0.00145631	0.0546463	8.76041108655024e-07
causal	3-2	5000	beta	0.192403	0.193245	0.19217	0.0286244	0.0218154	0.0292741	0.45942	0.857469	0.35204	0.00282894	0.685231	0.000290806
causal	3-3	1000	Z	1.17334	1.16289	1.22633	1.00461	0.883696	0.960536	0.804815	0.22812	0.124405	0.21933	0.133834	0.263381
causal	3-3	1000	beta	0.0856835	0.0848535	0.0891875	0.0734058	0.064394	0.069981	0.78813	0.274715	0.149701	0.199518	0.18112	0.28772
causal	3-3	5000	Z	2.74282	2.73453	2.69858	0.987014	0.799896	0.973161	0.836579	0.312944	0.366895	0.00721313	0.465767	0.0112111
causal	3-3	5000	beta	0.0896383	0.0893736	0.0874914	0.0322513	0.0259649	0.0316081	0.839788	0.132884	0.145812	0.0148932	0.21933	0.00620219
unlinked	4-0	1000	Z	-0.225491	-0.204854		1.03093	0.978418		0.646172			0.18112
unlinked	4-0	1000	beta	-0.0389681	-0.0365726		0.179293	0.172562		0.760838			0.18112
unlinked	4-0	5000	Z	0.493631	0.472969		0.994722	1.07753		0.655972			0.240604
unlinked	4-0	5000	beta	0.0177091	0.0170097		0.0356993	0.0387967		0.674892			0.240604
causal	4-1	1000	Z	3.23733	3.35121	3.14535	1.03288	0.805732	0.942152	0.00603292	0.0376085	1.67624086313899e-07	0.000198871	0.0256592	5.41854822122545e-08
causal	4-1	1000	beta	0.20787	0.215415	0.20475	0.0662975	0.0520595	0.0619402	0.00469417	0.27706	3.20556795194167e-05	0.000240726	0.21933	1.11478073849813e-06
causal	4-1	5000	Z	7.20012	7.26465	7.14629	1.01343	0.726632	0.964308	0.101906	0.223804	0.00196434	8.76041108655024e-07	0.240604	2.43227716856254e-08
causal	4-1	5000	beta	0.206645	0.208681	0.207847	0.0291516	0.0210316	0.0282659	0.0733337	0.349166	0.454027	1.97830977599622e-07	0.120504	5.69539377515138e-06
causal	4-2	1000	Z	-2.96883	-2.9189	-2.89757	0.978378	0.829073	1.00339	0.218418	0.107983	0.604245	0.00172444	0.21933	0.0171141
causal	4-2	1000	beta	-0.212343	-0.208832	-0.212373	0.0701227	0.0594869	0.0741959	0.227413	0.992634	0.239166	0.000607078	0.685231	7.42663338888505e-05
causal	4-2	5000	Z	-6.69055	-6.68682	-6.54038	0.98692	0.761797	1.01509	0.924675	0.000811008	0.000270807	0.00389581	0.00203786	5.69539377515138e-06
causal	4-2	5000	beta	-0.213942	-0.214033	-0.214068	0.0316134	0.0249334	0.0335536	0.942833	0.931168	0.979109	0.00969783	0.859294	0.00122741
unlinked	5-0	1000	Z	0.00134779	-0.0123243		0.968007	1.00125		0.756255			0.369977
unlinked	5-0	1000	beta	4.30921115441072e-05	-0.00253288		0.195217	0.203471		0.772697			0.369977
causal	5-1	1000	Z	0.096082	0.114416	0.130808	1.02999	0.85077	0.996436	0.664341	0.443608	0.692428	0.0129346	0.148338	0.0869054
causal	5-1	1000	beta	0.0098576	0.0122718	0.013587	0.106063	0.0880458	0.103078	0.579758	0.425325	0.759035	0.0129346	0.199518	0.0546463
causal	5-1	5000	Z	0.215449	0.251836	0.235735	1.01991	0.779357	1.02344	0.370133	0.657094	0.692303	8.91430900029633e-06	0.432432	0.000350604
causal	5-1	5000	beta	0.00989436	0.0117477	0.0108794	0.0469099	0.036279	0.0471965	0.323146	0.63975	0.644693	1.11190264833194e-05	0.432432	0.000240726
causal	5-2	1000	Z	-0.619416	-0.579783	-0.60169	0.993224	0.864132	0.98681	0.341222	0.688939	0.597453	0.00969783	0.827957	0.0691903
causal	5-2	1000	beta	-0.0547669	-0.0510443	-0.0531888	0.0879048	0.0766427	0.0871287	0.312906	0.686843	0.558999	0.0256592	0.827957	0.108283
causal	5-2	5000	Z	-1.32952	-1.34495	-1.38451	0.997329	0.791572	0.988741	0.701639	0.215796	0.323425	0.0129346	0.133834	0.00203786
causal	5-2	5000	beta	-0.052626	-0.053211	-0.0545568	0.0394915	0.0312512	0.0389821	0.713418	0.271324	0.394426	0.00837208	0.133834	0.00172444
